# Supplementary material for: Chitosan-DNA nanoparticles: synthesis and optimization for long-term storage and effective delivery
Source: PeerJ. 2025 Jan 24;13:e18750. doi: 10.7717/peerj.18750 (PMC11771301; doi:10.7717/peerj.18750)
Supplement: Supplemental Information 1 [file peerj-13-18750-s001.zip]

Archive with 10 entries (10 files):
- Dryad tables/Figure 6B.xlsx
- Dryad tables/Figure 6A.xlsx
- Dryad tables/Figure 4.xlsx
- Dryad tables/Figure S4A.xlsx
- Dryad tables/Figure S4B.xlsx
- Dryad tables/Table 1.xlsx
- Dryad tables/Figure 5.xlsx
- Dryad tables/Table S1 Fresh.xlsx
- Dryad tables/Figure 3.xlsx
- Dryad tables/Table S1 Lyophilized.xlsx
