# Supplementary material for: Chitosan-DNA nanoparticles: synthesis and optimization for long-term storage and effective delivery
Source: PeerJ. 2025 Jan 24;13:e18750. doi: 10.7717/peerj.18750 (PMC11771301; doi:10.7717/peerj.18750)
Supplement: Supplemental Information 1 [file peerj-13-18750-s001.zip › Dryad tables/Figure 6B.xlsx]

## Sheet: 72 hours Fresh NPs
MTT values	0.00125%	0.0025%	0.005%	0.01%	0.02%	Calculated %	% for 0.00125%	% for 0.0025%	% for 0.005%	% for 0.01%	% for 0.02%
#1	1.277	1.254	1.036	0.943	0.834	#1	96.5231	94.7846	78.3069	71.2774	63.0385
#2	1.267	1.238	1.145	0.926	0.795	#2	95.7672	93.5752	86.5457	69.9924	60.0907
#3	1.266	1.226	1.139	0.924	0.804	#3	95.6916	92.6682	86.0922	69.8413	60.771
#4	1.306	1.267	1.138	1.02	0.846	#4	98.715	95.7672	86.0166	77.0975	63.9456
#5	1.293	1.278	1.129	1.09	0.832	#5	97.7324	96.5986	85.3364	82.3885	62.8874
						Average	96.8859	94.6788	84.4596	74.1194	62.1466
						SD	1.31071	1.59233	3.4665	5.49223	1.63552

## Sheet: 72 hours LyoS NPs 
MTT values	0.00125%	0.0025%	0.005%	0.01%	0.02%	Calculated %	% for 0.00125%	% for 0.0025%	% for 0.005%	% for 0.01%	% for 0.02%
#1	1.247	1.185	1.139	0.933	0.723	#1	94.2555	89.5692	86.0922	70.5215	54.6485
#2	1.314	1.273	1.125	0.927	0.832	#2	99.3197	96.2207	85.034	70.068	62.8874
#3	1.239	1.214	1.13	0.976	0.774	#3	93.6508	91.7611	85.4119	73.7717	58.5034
#4	1.324	1.296	1.128	1.093	0.885	#4	100.076	97.9592	85.2608	82.6153	66.8934
#5	1.29	1.274	1.243	1.146	0.846	#5	97.5057	96.2963	93.9531	86.6213	63.9456
						Average	96.9615	94.3613	87.1504	76.7196	61.3757
						SD	2.90853	3.531	3.82325	7.48586	4.81767

## Sheet: 72 hours Controls
Controls	LFN	Negative	Calculated %	LFN %	Negative %
#1	0.71	1.335	#1	53.6659	100.907
#2	0.705	1.349	#2	53.288	101.965
#3	0.737	1.286	#3	55.7067	97.2033
#4	0.634	1.279	#4	47.9214	96.6742
#5	0.764	1.364	#5	57.7475	103.099
		1.3226	Average	53.6659	99.9698
		0.0380959	SD	3.67311	2.87951
