# Supplementary material for: Chitosan-DNA nanoparticles: synthesis and optimization for long-term storage and effective delivery
Source: PeerJ. 2025 Jan 24;13:e18750. doi: 10.7717/peerj.18750 (PMC11771301; doi:10.7717/peerj.18750)
Supplement: Supplemental Information 1 [file peerj-13-18750-s001.zip › Dryad tables/Figure 6A.xlsx]

## Sheet: 72 hours Fresh NPs
MTT values	Ratio 1:1	Ratio 2:1	Ratio 3:1	Ratio 4:1	Calculated %	Ratio 1:1 %	Ratio 2:1 %	Ratio 3:1 %	Ratio 4:1 %
#1	1.365	1.316	1.189	1.12	#1	100.59	96.9786	87.6197	82.535
#2	1.364	1.299	1.169	1.127	#2	100.516	95.7259	86.1459	83.0508
#3	1.342	1.288	1.142	1.135	#3	98.8946	94.9153	84.1562	83.6404
#4	1.351	1.235	1.222	1.176	#4	99.5578	91.0096	90.0516	86.6618
#5	1.302	1.276	1.213	1.132	#5	95.9469	94.031	89.3884	83.4193
					Average	99.101	94.5321	87.4724	83.8615
					SD	1.89848	2.24815	2.40319	1.62039

## Sheet: 72 hours LyoS NPs 
MTT values	Ratio 1:1	Ratio 2:1	Ratio 3:1	Ratio 4:1	Calculated %	Ratio 1:1	Ratio 2:1	Ratio 3:1	Ratio 4:1
#1	1.292	1.272	1.215	1.174	#1	95.21	93.7362	89.5357	86.5144
#2	1.257	1.298	1.228	1.193	#2	92.6308	95.6522	90.4937	87.9145
#3	1.351	1.235	1.222	1.176	#3	99.5578	91.0096	90.0516	86.6618
#4	1.352	1.297	1.136	1.126	#4	99.6315	95.5785	83.7141	82.9772
#5	1.326	1.298	1.185	1.126	#5	97.7155	95.6522	87.325	82.9772
					Average	96.9492	94.3257	88.224	85.409
					SD	3.01084	2.02686	2.8	2.28564

## Sheet: 72 hours Controls
Controls	LFN	Negative	Calculated %	LFN %	Negative %
#1	0.954	1.256	#1	70.3021	92.5571
#2	0.927	1.474	#2	68.3125	108.622
#3	0.981	1.314	#3	72.2918	96.8312
#4	0.932	1.373	#4	68.6809	101.179
#5	0.945	1.367	#5	69.6389	100.737
		1.3568	Average	69.8452	99.9853
		0.0807694	SD	1.57656	5.95206
