# Supplementary material for: Chitosan-DNA nanoparticles: synthesis and optimization for long-term storage and effective delivery
Source: PeerJ. 2025 Jan 24;13:e18750. doi: 10.7717/peerj.18750 (PMC11771301; doi:10.7717/peerj.18750)
Supplement: Supplemental Information 1 [file peerj-13-18750-s001.zip › Dryad tables/Figure 4.xlsx]

## Sheet: Figure 4A
Groups	1	2	3	Average	SD
12 hours	8.075	9.34	8.546	8.65367	0.639336
24 hours	30.816	24.996	29.56	28.4573	3.06268
48 hours	9.642	9.49	9.694	9.60867	0.106006
LFN	61.445	64.099	62.124	62.556	1.37873
negative	0.092	0.001	0.009	0.034	0.0503885

## Sheet: Figure 4B
Groups	1	2	3	Average	SD
1500 ul	6.809	7.7	7.678	7.39567	0.508187
3000 ul	24.687	29.881	29.718	28.0953	2.95283
4500 ul	8.153	8.566	8.055	8.258	0.271199
LFN	52.816	55.111	61.653	56.5267	4.58544
negative	0.121	0.004	0.085	0.07	0.059925

## Sheet: Figure 4C
Groups	1	2	3	Average	SD
Lyo S	30.505	25.196	26.76	27.487	2.72814
Lyo Us	12.315	12.927	12.631	12.6243	0.306054
Fresh	28.16	26.211	26.987	27.1193	0.981216
LFN	67.329	68.282	68.861	68.1573	0.773571
negative	0.111	0.093	0.079	0.0943333	0.0160416
