# Supplementary material for: Chitosan-DNA nanoparticles: synthesis and optimization for long-term storage and effective delivery
Source: PeerJ. 2025 Jan 24;13:e18750. doi: 10.7717/peerj.18750 (PMC11771301; doi:10.7717/peerj.18750)
Supplement: Supplemental Information 1 [file peerj-13-18750-s001.zip › Dryad tables/Figure S4A.xlsx]

## Sheet: 24 hours Fresh NPs
MTT values	Ratio 1:1	Ratio 2:1	Ratio 3:1	Ratio 4:1	Calculated %	Ratio 1:1 %	Ratio 2:1 %	Ratio 3:1 %	Ratio 4:1 %
#1	0.843	0.832	0.768	0.703	#1	101.2	99.88	92.1969	84.3938
#2	0.858	0.819	0.782	0.734	#2	103.001	98.3193	93.8776	88.1152
#3	0.853	0.824	0.768	0.738	#3	102.401	98.9196	92.1969	88.5954
#4	0.894	0.835	0.779	0.735	#4	107.323	100.24	93.5174	88.2353
#5	0.874	0.829	0.76	0.731	#5	104.922	99.5198	91.2365	87.7551
					Average	103.77	99.3758	92.605	87.419
					SD	2.39886	0.765865	1.0791	1.71757

## Sheet: 24 hours LyoS NPs 
MTT values	Ratio 1:1	Ratio 2:1	Ratio 3:1	Ratio 4:1	Calculated %	Ratio 1:1	Ratio 2:1	Ratio 3:1	Ratio 4:1
#1	0.868	0.837	0.783	0.713	#1	104.202	100.48	93.9976	85.5942
#2	0.855	0.853	0.778	0.72	#2	102.641	102.401	93.3974	86.4346
#3	0.864	0.835	0.763	0.723	#3	103.721	100.24	91.5966	86.7947
#4	0.873	0.834	0.778	0.714	#4	104.802	100.12	93.3974	85.7143
#5	0.848	0.843	0.771	0.711	#5	101.801	101.2	92.557	85.3541
					Average	103.433	100.888	92.9892	85.9784
					SD	1.20826	0.943733	0.93221	0.608586

## Sheet: 24 hours Controls
Controls	LFN	Negative	Calculated %	LFN %	Negative %
#1	0.625	0.821	#1	75.03	98.5594
#2	0.676	0.809	#2	81.1525	97.1188
#3	0.598	0.869	#3	71.7887	104.322
#4	0.589	0.837	#4	70.7083	100.48
#5	0.671	0.83	#5	80.5522	99.6399
		0.8332	Average	75.8463	100.024
		0.0225876	SD	4.84331	2.7116

## Sheet: 48 hours Fresh NPs
MTT values	Ratio 1:1	Ratio 2:1	Ratio 3:1	Ratio 4:1	Calculated %	Ratio 1:1 %	Ratio 2:1 %	Ratio 3:1 %	Ratio 4:1 %
#1	1.349	1.324	1.224	1.188	#1	100.372	98.5119	91.0714	88.3929
#2	1.373	1.328	1.229	1.148	#2	102.158	98.8095	91.4435	85.4167
#3	1.376	1.292	1.216	1.172	#3	102.381	96.131	90.4762	87.2024
#4	1.389	1.319	1.212	1.157	#4	103.348	98.1399	90.1786	86.0863
#5	1.348	1.32	1.225	1.138	#5	100.298	98.2143	91.1458	84.6726
					Average	101.711	97.9613	90.8631	86.3542
					SD	1.33411	1.05697	0.519236	1.47088

## Sheet: 48 hours LyoS NPs
MTT values	Ratio 1:1	Ratio 2:1	Ratio 3:1	Ratio 4:1	Calculated %	Ratio 1:1	Ratio 2:1	Ratio 3:1	Ratio 4:1
#1	1.378	1.317	1.263	1.168	#1	102.53	97.9911	93.9732	86.9048
#2	1.386	1.292	1.237	1.158	#2	103.125	96.131	92.0387	86.1607
#3	1.367	1.262	1.28	1.134	#3	101.711	93.8988	95.2381	84.375
#4	1.37	1.273	1.199	1.148	#4	101.935	94.7173	89.2113	85.4167
#5	1.376	1.278	1.253	1.156	#5	102.381	95.0893	93.2292	86.0119
					Average	102.336	95.5655	92.7381	85.7738
					SD	0.550796	1.57538	2.28823	0.944677

## Sheet: 48 hours Controls
Controls	LFN	Negative	Calculated %	LFN %	Negative %
#1	0.981	1.309	#1	72.9911	97.3958
#2	1.048	1.359	#2	77.9762	101.116
#3	1.038	1.364	#3	77.2321	101.488
#4	1.033	1.323	#4	76.8601	98.4375
#5	1.015	1.365	#5	75.5208	101.562
		1.344	Average	76.1161	100
		0.0261343	SD	1.96082	1.94451
