# Supplementary material for: Chitosan-DNA nanoparticles: synthesis and optimization for long-term storage and effective delivery
Source: PeerJ. 2025 Jan 24;13:e18750. doi: 10.7717/peerj.18750 (PMC11771301; doi:10.7717/peerj.18750)
Supplement: Supplemental Information 1 [file peerj-13-18750-s001.zip › Dryad tables/Figure S4B.xlsx]

## Sheet: 24 hours Fresh NPs
MTT values	0.00125%	0.0025%	0.005%	0.01%	0.02%	Calculated %	% for 0.00125%	% for 0.0025%	% for 0.005%	% for 0.01%	% for 0.02%
#1	0.598	0.544	0.512	0.438	0.343	#1	111.776	101.682	95.7009	81.8692	64.1121
#2	0.593	0.556	0.503	0.414	0.332	#2	110.841	103.925	94.0187	77.3832	62.0561
#3	0.595	0.553	0.507	0.44	0.354	#3	111.215	103.364	94.7664	82.243	66.1682
#4	0.534	0.563	0.519	0.416	0.331	#4	99.8131	105.234	97.0093	77.757	61.8692
#5	0.527	0.56	0.498	0.443	0.343	#5	98.5047	104.673	93.0841	82.8037	64.1121
						Average	106.43	103.776	94.9159	80.4112	63.6636
						SD	6.66192	1.36972	1.51506	2.61816	1.76633

## Sheet: 24 hours LyoS NPs 
MTT values	0.00125%	0.0025%	0.005%	0.01%	0.02%	Calculated %	% for 0.00125%	% for 0.0025%	% for 0.005%	% for 0.01%	% for 0.02%
#1	0.574	0.503	0.496	0.424	0.365	#1	107.29	94.0187	92.7103	79.2523	68.2243
#2	0.597	0.505	0.485	0.475	0.348	#2	111.589	94.3925	90.6542	88.785	65.0467
#3	0.567	0.514	0.478	0.453	0.356	#3	105.981	96.0748	89.3458	84.6729	66.5421
#4	0.537	0.546	0.495	0.421	0.359	#4	100.374	102.056	92.5234	78.6916	67.1028
#5	0.55	0.566	0.513	0.407	0.376	#5	102.804	105.794	95.8879	76.0748	70.2804
						Average	105.607	98.4673	92.2243	81.4953	67.4393
						SD	4.3011	5.21257	2.47478	5.13594	1.95772

## Sheet: 24 hours Controls
Controls	LFN	Negative	Calculated %	LFN %	Negative %
#1	0.41	0.556	#1	76.6355	103.925
#2	0.364	0.521	#2	68.0374	97.3832
#3	0.358	0.525	#3	66.9159	98.1308
#4	0.367	0.534	#4	68.5981	99.8131
#5	0.385	0.539	#5	71.9626	100.748
		0.535	Average	70.4299	100
		0.0137295	SD	3.94609	2.56627

## Sheet: 48 hours Fresh NPs
MTT values	0.00125%	0.0025%	0.005%	0.01%	0.02%	Calculated %	% for 0.00125%	% for 0.0025%	% for 0.005%	% for 0.01%	% for 0.02%
#1	0.961	0.934	0.86	0.619	0.591	#1	101.052	98.2124	90.4311	65.0894	62.1451
#2	0.995	0.929	0.831	0.669	0.564	#2	104.627	97.6866	87.3817	70.347	59.306
#3	0.991	0.897	0.784	0.664	0.584	#3	104.206	94.3218	82.4395	69.8212	61.409
#4	0.96	0.907	0.857	0.657	0.597	#4	100.946	95.3733	90.1157	69.0852	62.776
#5	0.979	0.936	0.849	0.668	0.538	#5	102.944	98.4227	89.2744	70.2419	56.572
						Average	102.755	96.8034	87.9285	68.9169	60.4416
						SD	1.71885	1.84332	3.28961	2.1964	2.52738

## Sheet: 48 hours LyoS NPs
MTT values	0.00125%	0.0025%	0.005%	0.01%	0.02%	Calculated %	% for 0.00125%	% for 0.0025%	% for 0.005%	% for 0.01%	% for 0.02%
#1	0.911	0.905	0.791	0.684	0.564	#1	95.7939	95.163	83.1756	71.9243	59.306
#2	0.971	0.931	0.787	0.642	0.589	#2	102.103	97.897	82.755	67.5079	61.9348
#3	0.912	0.939	0.743	0.653	0.587	#3	95.8991	98.7382	78.1283	68.6646	61.7245
#4	0.962	0.928	0.802	0.631	0.544	#4	101.157	97.5815	84.3323	66.3512	57.2029
#5	0.964	0.913	0.753	0.659	0.534	#5	101.367	96.0042	79.1798	69.2955	56.1514
						Average	99.2639	97.0768	81.5142	68.7487	59.2639
						SD	3.13964	1.45779	2.69978	2.10226	2.60409

## Sheet: 48 hours Controls
Controls	LFN	Negative	Calculated %	LFN %	Negative %
#1	0.546	0.948	#1	57.4132	99.6845
#2	0.605	0.964	#2	63.6172	101.367
#3	0.571	0.942	#3	60.0421	99.0536
#4	0.596	0.964	#4	62.6709	101.367
#5	0.563	0.938	#5	59.2008	98.633
		0.9512	Average	60.5889	100.021
		0.0122147	SD	2.54047	1.28441
