# Supplementary material for: Chitosan-DNA nanoparticles: synthesis and optimization for long-term storage and effective delivery
Source: PeerJ. 2025 Jan 24;13:e18750. doi: 10.7717/peerj.18750 (PMC11771301; doi:10.7717/peerj.18750)
Supplement: Supplemental Information 1 [file peerj-13-18750-s001.zip › Dryad tables/Table 1.xlsx]

## Sheet: Fresh NPs 1 to 1
#	Z-Average size (d.nm)	PDI	PDI width (d.nm)	Zeta potential (mV)
1	235.76	0.1	124.69	10.56
2	245.3	0.12	120.4	10.634
3	235.6	0.095	120.4	10.956
4	267.2	0.33	130.3	10.79
5	245.8	0.2	123.5	11.45
Average	245.932	0.169	123.858	10.878
SD	12.874	0.0993982	4.06925	0.354144

## Sheet: Fresh NPs 2 to 1
#	Z-Average size (d.nm)	PDI	PDI width (d.nm)	Zeta potential (mV)
1	271	0.34	130.2	20.24
2	281.4	0.245	151.4	19.56
3	294.6	0.17	167.6	19.45
4	315.5	0.265	167.6	17.85
5	290.5	0.285	178.7	19.56
Average	290.6	0.261	159.1	19.332
SD	16.6194	0.0619879	18.8624	0.885816

## Sheet: Fresh NPs 3 to 1
#	Z-Average size (d.nm)	PDI	PDI width (d.nm)	Zeta potential (mV)
1	367.5	0.247	176.4	31.56
2	345.2	0.254	169.4	30.459
3	313.2	0.343	178.4	30.238
4	354.3	0.229	189.2	30.734
5	367.5	0.242	217.5	31.343
Average	349.54	0.263	186.18	30.8668
SD	22.401	0.0456454	18.8932	0.567146

## Sheet: Fresh NPs 4 to 1
#	Z-Average size (d.nm)	PDI	PDI width (d.nm)	Zeta potential (mV)
1	453.4	0.317	198.9	33.15
2	391.2	0.35	231.4	32.363
3	370.8	0.218	173	34.372
4	381.4	0.281	162.5	33.315
5	384.7	0.349	262.5	34.496
Average	396.3	0.303	205.66	33.5392
SD	32.7614	0.0552947	41.4382	0.893618

## Sheet: LyoS NPs 1 to 1
#	Z-Average size (d.nm)	PDI	PDI width (d.nm)	Zeta potential (mV)
1	271	0.356	134.3	11.23
2	281.4	0.345	145.3	11.34
3	230.5	0.201	156.5	11.356
4	234.4	0.324	160.1	10.436
5	213.2	0.135	145.3	10.785
Average	246.1	0.2722	148.3	11.0294
SD	28.8477	0.0986139	10.2528	0.404733

## Sheet: LyoS NPs 2 to 1
#	Z-Average size (d.nm)	PDI	PDI width (d.nm)	Zeta potential (mV)
1	245.4	0.323	130.1	17.9
2	279.1	0.299	153.6	18.56
3	290.9	0.29	169.6	20.37
4	286.7	0.245	158.8	19.96
5	278.8	0.29	159.3	17.854
Average	276.18	0.2894	154.28	18.9288
SD	17.9593	0.0282542	14.7094	1.17154

## Sheet: LyoS NPs 3 to 1
#	Z-Average size (d.nm)	PDI	PDI width (d.nm)	Zeta potential (mV)
1	340.6	0.242	201.4	30.834
2	329.7	0.267	215.8	31.523
3	367.5	0.331	210.4	30.463
4	379.9	0.346	220.1	31.34
5	355.5	0.298	232.2	30.621
Average	354.64	0.2968	215.98	30.9562
SD	20.1452	0.0432516	11.4434	0.458013

## Sheet: LyoS NPs 4 to 1
#	Z-Average size (d.nm)	PDI	PDI width (d.nm)	Zeta potential (mV)
1	399.1	0.268	248.4	34.03
2	390	0.312	250.3	33.56
3	382.5	0.296	238.5	32.98
4	339.4	0.355	233.8	33.45
5	406.3	0.375	265.5	34.12
Average	383.46	0.3212	247.3	33.628
SD	26.2262	0.0435511	12.2591	0.463649

## Sheet: LyoUs NPs 1 to 1
#	Z-Average size (d.nm)	PDI	PDI width (d.nm)	Zeta potential (mV)
1	453.4	0.356	263	11.331
2	456.4	0.345	267.2	12.443
3	435.5	0.38	252.8	11.464
4	438.4	0.334	243	11.342
5	413.2	0.354	244.4	11.434
Average	439.38	0.3538	254.08	11.6028
SD	17.2311	0.0170353	10.8375	0.473177

## Sheet: LyoUs NPs 2 to 1
#	Z-Average size (d.nm)	PDI	PDI width (d.nm)	Zeta potential (mV)
1	455.4	0.353	357	21.342
2	479.1	0.376	347.5	21.343
3	467.3	0.345	353.7	21.532
4	483.4	0.356	342.5	20.45
5	467.4	0.379	373.6	21.393
Average	470.52	0.3618	354.86	21.212
SD	11.0479	0.0149231	11.8749	0.432974

[truncated: 2 more sheets: LyoUs NPs 3 to 1, LyoUs NPs 4 to 1]
