# Supplementary material for: Chitosan-DNA nanoparticles: synthesis and optimization for long-term storage and effective delivery
Source: PeerJ. 2025 Jan 24;13:e18750. doi: 10.7717/peerj.18750 (PMC11771301; doi:10.7717/peerj.18750)
Supplement: Supplemental Information 1 [file peerj-13-18750-s001.zip › Dryad tables/Figure 5.xlsx]

## Sheet: Ratio 1 to 1
Groups	1	2	3	Average	SD
Fresh	14.122	16.074	14.392	14.8627	1.0577
Lyo S	16.202	15.592	15.466	15.7533	0.393631
Lyo Us	5.62	5.021	6.843	5.828	0.928638

## Sheet: Ratio 2 to 1
Groups	1	2	3	Average	SD
Fresh	26.576	23.767	26.351	25.5647	1.56088
Lyo S	25.99	26.688	25.982	26.22	0.40532
Lyo Us	11.801	11.789	12.55	12.0467	0.435941

## Sheet: Ratio 3 to 1
Groups	1	2	3	Average	SD
Fresh	24.701	25.829	23.417	24.649	1.20684
Lyo S	24.612	23.816	24.543	24.3237	0.441004
Lyo Us	10.004	10.765	9.713	10.1607	0.543217

## Sheet: Ratio 4 to 1
Groups	1	2	3	Average	SD
Fresh	19.143	19.708	19.946	19.599	0.412448
Lyo S	19.519	20.986	22.211	20.9053	1.34781
Lyo Us	9.821	8.01	7.986	8.60567	1.05258

## Sheet: Controls
Groups	1	2	3	Average	SD
LFN	52.919	55.922	54.555	54.4653	1.50351
Negative	0.09	0.044	0.057	0.0636667	0.0237136
