# Supplementary material for: Chitosan-DNA nanoparticles: synthesis and optimization for long-term storage and effective delivery
Source: PeerJ. 2025 Jan 24;13:e18750. doi: 10.7717/peerj.18750 (PMC11771301; doi:10.7717/peerj.18750)
Supplement: Supplemental Information 1 [file peerj-13-18750-s001.zip › Dryad tables/Table S1 Fresh.xlsx]

## Sheet: 24 hours 1 to 1
#	Z-Average size (d.nm)	PDI	PDI width (d.nm)	Zeta potential (mV)
1	212.5	0.022	31.53	10.49
2	236.3	0.046	50.89	10.787
3	249.6	0.095	76.9	10.816
4	249.8	0.231	120.1	10.801
5	225.6	0.317	127	11.656
Average	234.76	0.1422	81.284	10.91
SD	16.0329	0.126857	41.8781	0.438395

## Sheet: 24 hours 2 to 1
#	Z-Average size (d.nm)	PDI	PDI width (d.nm)	Zeta potential (mV)
1	277.9	0.296	151.1	18.26
2	278.5	0.289	149.8	17.52
3	291.9	0.274	152.7	20.73
4	319.2	0.259	162.5	18.75
5	275.6	0.366	166.7	17.78
Average	288.62	0.2968	156.56	18.608
SD	18.2534	0.0412274	7.55831	1.27608

## Sheet: 24 hours 3 to 1
#	Z-Average size (d.nm)	PDI	PDI width (d.nm)	Zeta potential (mV)
1	359.4	0.251	178.4	30.49
2	348.5	0.286	154.7	30.787
3	369	0.225	164.3	30.816
4	381	0.199	191.2	30.801
5	392.5	0.279	229.7	31.656
Average	370.08	0.248	183.66	30.91
SD	17.3409	0.0365513	29.2305	0.438395

## Sheet: 24 hours 4 to 1
#	Z-Average size (d.nm)	PDI	PDI width (d.nm)	Zeta potential (mV)
1	371.6	0.247	176.4	33.425
2	398.5	0.308	221.1	33.342
3	389.7	0.367	201.4	34.44
4	397.5	0.233	191.8	33.456
5	438.2	0.342	287.5	34.443
Average	399.1	0.2994	215.64	33.8212
SD	24.3739	0.0583378	43.3145	0.567787

## Sheet: 48 hours 1 to 1
#	Z-Average size (d.nm)	PDI	PDI width (d.nm)	Zeta potential (mV)
1	288.4	0.263	178	11.31
2	287.7	0.07	84.93	10.578
3	311.4	0.066	114.6	10.774
4	309.6	0.066	115.5	10.623
5	285.9	0.039	67.15	10.942
Average	296.6	0.1008	112.036	10.8454
SD	12.7375	0.0915134	42.188	0.296331

## Sheet: 48 hours 2 to 1
#	Z-Average size (d.nm)	PDI	PDI width (d.nm)	Zeta potential (mV)
1	326.3	0.239	161.7	21.36
2	323.3	0.217	151.9	21.28
3	309.6	0.679	298.8	18.26
4	303.9	0.21	138.1	19.1
5	305.8	0.133	102.6	21.25
Average	313.78	0.2956	170.62	20.25
SD	10.3217	0.218027	75.0739	1.46421

## Sheet: 48 hours 3 to 1
#	Z-Average size (d.nm)	PDI	PDI width (d.nm)	Zeta potential (mV)
1	408.5	0.792	912.6	30.794
2	376.5	0.449	386.5	30.226
3	402	0.181	171	31.19
4	367.4	0.135	150	31.05
5	394.4	0.14	222.6	30.88
Average	389.76	0.3394	368.54	30.828
SD	17.3085	0.284381	317.964	0.369659

## Sheet: 48 hours 4 to 1
#	Z-Average size (d.nm)	PDI	PDI width (d.nm)	Zeta potential (mV)
1	401.1	0.219	159.6	32.574
2	438.7	0.362	270.7	34.856
3	377.5	0.367	201.4	33.465
4	371.5	0.45	208.9	33.16
5	383.1	0.409	193.1	33.59
Average	394.38	0.3614	206.74	33.529
SD	27.1343	0.0872141	40.4113	0.839186

## Sheet: 72 hours 1 to 1
#	Z-Average size (d.nm)	PDI	PDI width (d.nm)	Zeta potential (mV)
1	310.6	0.258	146.4	11.411
2	306	0.253	144.6	12.425
3	302.6	0.246	154.5	10.342
4	301.2	0.328	188.9	10.44
5	281.7	0.33	164.2	12.456
Average	300.42	0.283	159.72	11.4148
SD	11.0744	0.0422137	18.0612	1.0254

## Sheet: 72 hours 2 to 1
#	Z-Average size (d.nm)	PDI	PDI width (d.nm)	Zeta potential (mV)
1	307.3	0.342	190.9	22.46
2	322	0.231	155.5	22.34
3	327.4	0.241	152	20.12
4	311.3	0.221	142.9	20.83
5	310	0.278	161.2	20.931
Average	315.6	0.2626	160.5	21.3362
SD	8.64494	0.0493386	18.246	1.02104

[truncated: 2 more sheets: 72 hours 3 to 1, 72 hours 4 to 1]
