# Supplementary material for: Chitosan-DNA nanoparticles: synthesis and optimization for long-term storage and effective delivery
Source: PeerJ. 2025 Jan 24;13:e18750. doi: 10.7717/peerj.18750 (PMC11771301; doi:10.7717/peerj.18750)
Supplement: Supplemental Information 1 [file peerj-13-18750-s001.zip › Dryad tables/Figure 3.xlsx]

## Sheet: Ratio 1 to 1
Concen	0.00125%	0.0025%	0.005%
1	12.014	16.23	14.286
2	12.443	16.135	15.875
3	12.918	16.229	14.75
Average	12.4583	16.198	14.9703
SD	0.452195	0.0545619	0.817093

## Sheet: Ratio 2 to 1
Concen	0.00125%	0.0025%	0.005%
1	16.355	27.014	17.174
2	17.592	29.164	23.2
3	16.493	25.13	16.614
Average	16.8133	27.1027	18.996
SD	0.677866	2.01846	3.65152

## Sheet: Ratio 3 to 1
Concen	0.00125%	0.0025%	0.005%
1	15.384	29.338	16.39
2	15.913	25.233	16.71
3	15.88	23.359	16.224
Average	15.7257	25.9767	16.4413
SD	0.296352	3.05809	0.247033

## Sheet: Ratio 4 to 1
Concen	0.00125%	0.0025%	0.005%
1	11.345	21.774	11.975
2	9.755	20.281	12.036
3	12.654	21.059	11.636
Average	11.2513	21.038	11.8823
SD	1.45177	0.746722	0.2155

## Sheet: Controls
Controls	LFN	negative
1	54.293	0.132
2	54.972	0.078
3	55.127	0.133
Average	54.7973	0.114333
SD	0.443588	0.0314696
