# Supplementary material for: Chitosan-DNA nanoparticles: synthesis and optimization for long-term storage and effective delivery
Source: PeerJ. 2025 Jan 24;13:e18750. doi: 10.7717/peerj.18750 (PMC11771301; doi:10.7717/peerj.18750)
Supplement: Supplemental Information 2 [file peerj-13-18750-s002.zip]

Archive with 4 entries (3 files):
- Original gel/
- Original gel/24 hours gel.jpg
- Original gel/48 hours gel.jpg
- Original gel/72 hours gel.jpg
